# Supplementary material for: The Greatwall–Endosulfine Switch Accelerates Autophagic Flux during the Cell Divisions Leading to G1 Arrest and Entry into Quiescence in Fission Yeast
Source: Int J Mol Sci. 2022 Dec 21;24(1):148. doi: 10.3390/ijms24010148 (PMC9820488; doi:10.3390/ijms24010148)
Supplement: Supplementary file 1 [file ijms-24-00148-s001.zip]

Archive with 1 entries (1 files):
- ijms-2045788-supplementary.pdf
